# Supplementary material for: Determination and Analysis of Thermodynamic Properties of Methyl Methylanthranilate Isomers
Source: Molecules. 2023 Sep 18;28(18):6686. doi: 10.3390/molecules28186686 (PMC10534601; doi:10.3390/molecules28186686)
Supplement: Supplementary file 1 [file molecules-28-06686-s001.zip]

Archive with 1 entries (1 files):
- molecules-2579806-supplementary.pdf
